# Supplementary material for: Theoretical Investigation of a Novel Two-Dimensional Non-MXene Mo3C2 as a Prospective Anode Material for Li- and Na-Ion Batteries
Source: Materials (Basel). 2024 Aug 2;17(15):3819. doi: 10.3390/ma17153819 (PMC11312968; doi:10.3390/ma17153819)
Supplement: Supplementary file 1 [file materials-17-03819-s001.zip]

Archive with 1 entries (1 files):
- materials-3097908-supplementary.pdf
